# Supplementary material for: Reduced NK cell IFN-γ secretion and psychological stress are independently associated with herpes zoster
Source: PLoS One. 2018 Feb 21;13(2):e0193299. doi: 10.1371/journal.pone.0193299 (PMC5821387; doi:10.1371/journal.pone.0193299)
Supplement: S1 File — (XLSX) [file pone.0193299.s001.xlsx]

## Sheet: Sheet1
study serial number	age	gender	HZ history	vaccination history	time(month) after HZ vaccination	visit time(day) after rash onset	postherpetic neuralgia	pain scales	HZ stage	lesion size	underlying diseases	underlying disease 1	cancer	cancer type	operation	smoking	alcohol	height	weight	BMI	stress event	stress score	WBC	lymphocyte	OT	PT	BUN	Cr	CRP	CRP-NU	IgG	IgA	IgM	IgD	CMV IgG	CMV IgM	VZV IgG	VZV IgG-NU	VZV IgM	NK cell activity	NK_Vue_cut off	CMV_Nil	CMV_Ag	CMV_Ag_cutoff	CMV_Quantiferon	CMV_result
1	83	M	Y	N		3	Y	6	R	1	Y	HT	N		N	N	S	168	60	21.2585	Y	35	4880	1140	21	13	20.3	0.88	1.54	1.54	12.6	1.7	0.89	<0.65	89.7	0.25	1998	1998	>2.3	537.3	537.3	0.05	0.07	0.07	0.02	NR
2	79	F	Y	N		12	Y	7	C	3	N	N	N		N	N	N	154	60	25.2994	Y	4	6710	2140	18	15	24.8	0.75	0.57	0.57	15.1	4.2	0.86	<0.65	201.1	0.21	>4000	4000	0.37	<40	40	0.78	0.19	0.19	0	NR
3	39	M	Y	N		11	Y	9	C	1	Y	CRPS	N		N	Y	N	174	86	28.4053	Y	45	7240	2660	45	48	8.7	0.74	8.88	8.88	18.6	1.67	1.29	<0.65	230	0.08	2821	2821	0.14	<40	40	0.05	0.06	0.06	0.01	NR
4	76	M	Y	N		3	Y	1	R	2	N	N	Y	LUNG	N	N	N	168	62	21.9671	Y	17	6680	2580	23	20	15.9	0.83	0.38	0.38	13.2	1.72	0.73	<0.67	142	0.03	3562	3562	0.11	175.3	175.3	0.04	>10	10	9.96	R
5	73	M	Y	N		3	Y	3	R	1	Y	DM,HT	N		N	N	S	170	78	26.9896	Y	16	5590	1600	21	17	12.5	0.95	0.25	0.25	11	3.26	0.38	0.99	250	0.1	850	850	0.18	565.7	565.7	0.12	0.15	0.15	0.03	NR
6	67	F	Y	N		7	Y	5	V	1	Y	HT	N		N	N	N	152	60	25.9695	Y	24	8060	2990	21	26	16.3	0.67	0.72	0.72	14.6	2.07	1.54	<0.67	139.1	0.14	>4000	4000	<0.10	529.4	529.4	0.07	7.15	7.15	7.08	R
7	77	F	Y	N		10	Y	2	V	3	Y	HT	N		N	N	N	151	67	29.3847	Y	14	8250	2850	44	26	9.7	0.61	1.1	1.1	17.3	3.4	0.65	0.77	158.3	0.23	2982	2982	<0.10	28.7	28.7	0.07	0.2	0.2	0.13	NR
8	64	F	Y	N		3	Y	5	R	1	N	N	N		N	N	N	149	43	19.3685	Y	14	4910	2100	23	11	7.7	0.51	10.64	10.64	16	2.8	0.82	<0.67	247.5	0.1	704.6	704.6	0.12	958.5	958.5	0.19	3.75	3.75	3.56	R
9	72	M	Y	Y	58	4	Y	2	R	1	Y	HT	N		N	N	S	176	75	24.2123	Y	24	5080	990	15	12	17.1	0.85	78	78	14.4	2.73	0.74	2.15	137	0.07	3416	3416	0.12	965.4	965.4	0.04	0.15	0.15	0.11	NR
10	78	M	Y	N		60	Y	3	H	2	Y	DM,HT	N		N	N	N	164	51	18.9619	Y	23	7590	1940	24	18	21.7	2.07	0.2	0.2	12.9	2.14	0.28	0.76	>250	0.06	>4000	4000	<0.10	1134.1	1134.1	0.07	>10	10	9.93	R
11	69	M	Y	N		66	Y	9	H	3	N	N	N		N	N	S	168	65	23.03	Y	14	4810	1770	27	27	13.8	0.97	1	1	10.2	1.65	1.08	<0.67	>250	0.17	>4000	4000	0.56	>2000	2000	0.14	5.76	5.76	5.62	R
12	67	M	Y	N		90	Y	9	H	3	Y	DM,HT	N		N	N	S	169	78	27.31	N	8	7880	1240	17	13	18.8	0.88	53.2	53.2	8.15	2.06	0.36	<0.67	103.5	0.13	>4000	4000	0.57	<40	40	0.04	0.17	0.17	0.13	NR
14	45	M	Y	N		5	Y	3	R	1	N	N	N		N	Y	S	178	80	25.2493	Y	3	7490	1800	27	28	8.8	0.9	0.8	0.8	8.53	1.91	0.29	<0.67	70	0.06	1379	1379	<0.10	404.8	404.8	0.05	>10	10	9.95	R
15	67	M	Y	N		13	Y	8	C	1	Y	DM,HT,IHD	N		N	N	N	165	64.2	23.5813	Y	15	4720	1630	29	21	20	1.03	0.2	0.2	11.6	2.45	0.7	<0.67	204.3	0.16	>4000	4000	0.18	828	828	0.05	0.59	0.59	0.54	R
16	72	M	Y	N		42	Y	10	H	3	N	N	N		N	N	S	165	67	24.6097	N	7	5190	890	28	37	16.9	1.39	6.9	6.9	14.9	3.87	1.27	<0.67	103	0.12	>4000	4000	0.65	210.3	210.3	0.12	>10	10	9.88	R
17	72	M	Y	N		9	Y	8	C	1	N	N	N		N	N	N	160	72	28.125	Y	4	7140	2030	30	56	23.4	1.04	0.4	0.4	6.25	1.73	0.52	<0.67	>250	0.13	2570	2570	0.16	1075.1	1075.1	0.09	0.72	0.72	0.63	R
18	68	M	Y	N		23	Y	8	H	1	Y	DM,HT	N		Y	N	N	169	71	24.8591	N	11	6590	1360	24	25	21.2	1	0.5	0.5	7.44	0.92	0.69	<0.67	140.8	0.19	>4000	4000	0.44	1514.8	1514.8	0.13	7.7	7.7	7.57	R
19	86	M	Y	N		14	Y	6	C	1	N	N	N		N	N	N	161	78	30.0914	Y	13	3240	1070	73	68	16.1	1.05	0.8	0.8	10.4	4.73	2.57	1.77	>250	0.26	3528	3528	0.29	264.1	264.1	0.06	0.12	0.12	0.06	NR
20	81	M	Y	N		135	Y	10	H	2	N	N	N		N	N	N	167	72	25.8166	Y	21	5250	1720	17	9	11.4	1.01	1.1	1.1	13.8	1.67	0.43	<0.67	>250	0.09	>4000	4000	<0.10	>2000	2000	0.06	>10	10	9.94	R
21	65	M	Y	N		20	Y	10	H	2	Y	HT	Y	PROSTATE	N	N	S	173	80	26.7299	N	4	7030	2500	31	33	20.5	1.34	0.9	0.9	15.7	2.88	0.83	1.48	201.5	0.11	>4000	4000	0.24	1095.8	1095.8	0.06	>10	10	9.94	R
22	78	M	Y	N		7	Y	4	C	3	Y	DM,HT	N		N	N	N	160	68	26.5625	N	14	5850	2070	27	37	22.8	1.2	2.2	2.2	9.74	2.41	1.26	<0.67	>250	0.17	896.6	896.6	0.13	>2000	2000	0.42	>10	10	9.58	R
23	84	M	Y	N		33	Y	5	H	1	Y	HT	Y	BLADDER	Y	N	N	160	64	25	Y	14	7960	1740	22	18	19.5	0.92	0.4	0.4	12.6	1.96	0.65	<0.67	>250	0.1	3074	3074	0.83	>2000	2000	0.06	0.08	0.08	0.02	NR
24	69	M	Y	Y	26	2	Y	2	V	1	Y	DM,HT,CRF	Y	STOMACH	N	N	N	173	75	25.0593	N	17	5830	1400	26	34	23	1.58	0.2	0.2	12.1	1.64	0.56	2.74	248.7	0.16	1165	1165	0.16	348.9	348.9	0.06	9.96	9.96	9.9	R
25	72	M	Y	N		65	Y	10	H	3	Y	DM	N		N	N	N	170	70	24.2215	Y	15	7490	1190	23	32	14.7	1.12	0.5	0.5	9.04	3.2	0.69	2.17	197	0.1	>4000	4000	0.15	256.3	256.3	0.09	0.1	0.1	0.01	NR
26	72	M	Y	N		10	Y	5	C	3	Y	HT	N		N	Y	S	170	82	28.3737	N	23	5520	1490	15	21	16.1	0.66	5.4	5.4	17.1	0.74	0.41	<0.67	125.7	0.17	>4000	4000	0.7	243.8	243.8	0.04	2.22	2.22	2.18	R
27	67	M	Y	Y		11	N	0	C	3	Y	HT,IHD	N		N	Y	S	168	71	25.1559	Y	18	7660	1760	23	12	35.7	2.23	165.4	165.4	14.5	1.56	1.28	4.31	163.3	0.1	>4000	4000	0.36	285.8	285.8	0.03	9.09	9.09	9.06	R
28	64	M	Y	N		3	Y	6	R	1	Y	HT,IHD	N		N	Y	N	171	68	23.255	N	33	7840	2130	22	14	13.8	0.75	4.8	4.8	14.4	2.5	0.77	1.04	124.7	0.07	2099	2099	0.2	1871.4	1871.4	0.03	2.55	2.55	2.52	R
29	70	M	Y	N		16	Y	2	C	3	Y	HT	N		N	N	N	160	60	23.4375	Y	15	5770	1460	28	25	15.9	1.24	0.9	0.9	12	3.31	1.12	1.22	>250	0.08	>4000	4000	>2.3	<40	40	0.07	0.05	0.05	0	NR
30	69	M	Y	N		9	Y	7	C	3	N	N	Y	THYROID	Y	N	N	165	51	18.7328	Y	34	5070	1810	25	23	16.4	1.1	0.1	0.1	17.4	2.12	1.02	<0.67	>250	0.13	>4000	4000	0.47	>2000	2000	0.33	>10	10	9.67	R
31	73	M	Y	N		11	Y	9	C	3	N	N	Y	RECTUM	N	N	N	167	56	20.0796	N	18	4910	1070	21	8	18.8	1.22	0.2	0.2	13.5	1.21	1.23	0.93	>250	0.24	>4000	4000	0.99	<40	40	0.03	>10	10	9.97	R
32	79	M	Y	Y	20	2	Y	5	R	1	N	N	N		N	N	N	168	71	25.1559	Y	7	5510	1760	26	22	20.7	1.37	0.3	0.3	14.2	1.99	0.73	2.81	133.5	0.09	2778	2778	0.15	1332	1332	0.04	2.84	2.84	2.8	R
33	71	M	Y	N		10	Y	5	C	1	Y	HT	N		N	N	S	163	65	24.4646	N	4	6740	1820	25	19	21.5	1.04	0.7	0.7	12.4	2.44	0.73	<0.67	108.3	0.05	2848	2848	0.18	345.9	345.9	0.04	0.34	0.34	0.3	R
34	75	F	Y	Y	10	3	Y	5	V	1	Y	HT	N		N	N	N	150	60	26.6667	Y	7	5150	1510	22	17	15.1	0.75	2.1	2.1	14.7	2.61	0.77	<0.67	>250	0.16	975	975	0.12	>2000	2000	0.27	0.39	0.39	0.12	NR
35	68	M	Y	N		50	N	2	H	1	Y	HT	Y	STOMACH	N	N	S	163	63	23.7118	N	11	6580	1840	33	17	11.7	0.84	0.7	0.7	10.3	2.62	0.79	0.94	216.2	0.28	2927	2927	0.23	599.7	599.7	0.03	2.01	2.01	1.98	R
36	71	M	Y	Y	22	7	N	5	C	1	Y	HT	Y	KIDNEY	N	N	N	160	55	21.4844	Y	0	5940	2320	23	21	14.5	0.87	0.3	0.3	9.25	1.72	0.49	<0.67	186.7	0.17	>4000	4000	<0.10	>2000	2000	0.05	0.07	0.07	0.02	NR
37	62	M	Y	N		14	Y	10	H	2	Y	HT	N		N	N	N	164	72	26.7698	Y	13	11230	4370	32	75	20.9	0.83	1.5	1.5	12.1	2.77	2.04	2.25	179.7	0.18	>4000	4000	>2.3	>2000	2000	0.04	0.06	0.06	0.02	NR
38	60	M	Y	N		5	Y	2	R	3	Y	IHD	N		N	N	S	170	74	25.6055	N	2	5160	1210	28	23	19.7	1.02	1.4	1.4	13.8	2.11	0.62	<0.67	>250	0.09	2062	2062	0.11	>2000	2000	4.55	>10	10	5.45	R
39	72	M	Y	N		3	Y	10	V	3	Y	DM	N		Y	N	N	165	65	23.8751	N	14	5200	1930	26	34	16	0.82	1.8	1.8	11.7	3.48	0.63	1.19	>250	0.14	>4000	4000	0.65	361.1	361.1	0.15	0.08	0.08	0	NR
40	65	F	Y	N		6	Y	7	V	2	Y	HT	N		N	N	N	159	56	22.151	Y	50	3630	1400	17	15	15.3	0.81	1.4	1.4	8.04	2.28	0.81	1	193	0.13	>4000	4000	0.15	>2000	2000	0.12	2.02	2.02	1.9	R
41	71	M	Y	N		60	N	2	H	3	Y	CLD	N		N	N	H	157	51	20.6905	N	11	4270	2120	60	58	9.3	0.62	5.1	5.1	12.4	2.62	1.17	<0.67	>250	0.19	>4000	4000	0.36	391.9	391.9	0.28	1.56	1.56	1.28	R
42	77	M	Y	N		4	Y	7	V	3	Y	DM,HT	Y	PROSTATE	N	N	S	165	71	26.079	Y	1	5220	1480	32	29	24	1.27	6.4	6.4	11.3	2.42	0.66	3.04	209.2	0.12	>4000	4000	0.12	>2000	2000	0.13	0.22	0.22	0.09	NR
43	73	M	Y	N		20	Y	7	C	3	N	N	Y	COLON	Y	N	S	168	58	20.5499	N	17	4900	1630	23	24	15.8	0.95	0.3	0.3	10.8	4.01	1.06	5.49	>250	0.11	>4000	4000	0.48	92	92	0.06	0.06	0.06	0	NR
44	43	F	Y	N		3	Y	9	R	3	Y	DM	Y	BREAST	Y	N	N	169	70	24.5089	N	16	8190	3510	87	52	19.1	0.61	4.2	4.2	12.8	3.04	0.92	4.21	238.6	0.15	1318	1318	0.45	543.2	543.2	0.05	0.32	0.32	0.27	R
45	63	M	Y	N		3	Y	2	R	1	Y	DM,HT,CRF	N		N	N	N	168	76	26.9274	N	8	5420	1650	28	24	22.4	1.82	0.2	0.2	11.6	3.48	0.31	5.12	195	0.07	1737	1737	<0.10	1633.4	1633.4	0.06	0.07	0.07	0.01	NR
C1	73	M	N	N							Y	HT	N		N	N	N	170	70	24.2215	N	5	5020	2030	31	19	25.2	0.83	0.3	0.3	8.38	2.3	0.51	<0.67	>250	0.32	2252	2252	0.13	>2000	2000	0.06	0.38	0.38	0.32	R
C2	65	M	N	N							Y	HT	N		N	N	S	180	78	24.0741	N	14	5590	1160	43	45	14.7	1.05	2.3	2.3	15.1	2.28	0.74	1.02	239.4	0.17	1730	1730	<0.1	59.1	59.1	0.07	0.05	0.05	0	NR
C3	66	M	N	N							Y	DM,HT,PTSD	N		N	N	N	175	88	28.7347	Y	64	4670	1330	20	21	21	0.99	0.3	0.3	9.45	1.09	0.3	<0.67	149.2	0.16	1289	1289	<0.10	365.3	365.3	0.05	0.05	0.05	0	NR
C4	68	M	N	N							Y	DM,HT	N		N	N	N	164	61	22.68	N	32	9630	1880	24	26	20.4	0.74	1.1	1.1	11	3.12	0.8	<0.67	115.7	0.08	1819	1819	0.18	1188.7	1188.7	0.05	>10	10	9.95	R
C5	66	M	N	Y	4						N	N	N		Y	N	S	155	55	22.8928	N	20	3810	1370	49	20	15.6	0.74	0.5	0.5	11.9	2.75	1.22	2.53	178.8	0.18	3153	3153	0.5	>2000	2000	0.07	6.6	6.6	6.53	R
C7	68	M	N	N							Y	HT	N		N	N	S	168	66	23.3844	N	2	5300	2360	20	23	20.7	1.15	1.8	1.8	11.6	3.63	0.23	<0.67	80.2	0.3	307	307	<0.10	>2000	2000	0.14	0.18	0.18	0.04	NR
C8	78	M	N	N							Y	HT	Y	BLADDER	Y	N	S	169	75	26.2596	N	1	6710	1960	19	14	20.4	1.25	1	1	15.9	1.3	0.59	1.2	>250	0.34	1951	1951	<0.1	1386.4	1386.4	0.05	>10	10	9.95	R
C9	68	F	N	Y	5						Y	HT	N		N	N	N	158	59	23.634	N	7	4090	1210	32	25	13	0.94	0.9	0.9	12	2.28	1.04	<0.67	221.3	0.13	2548	2548	0.19	653.5	653.5	0.1	5.46	5.46	5.36	R
C10	68	F	N	Y	24						Y	HT	N		N	N	N	160	54	21.0938	N	0	4880	2330	28	23		0.79	0.7	0.7	11	1.59	0.61	1.08	156.3	0.12	1402	1402	0.12	>2000	2000	0.18	>10	10	9.82	R
C12	66	M	N	Y	18						Y	HT	N		N	N	S	163	68	25.5937	N	14	6460	2240	29	29	14.1	0.82	1	1	11.8	5.73	0.87	2.08	155.1	0.16	2450	2450	0.26	>2000	2000	0.08	>10	10	9.92	R
C14	43	F	N	N							N	N	N		N	N	N	163	55	20.7008	N	5	5520	1280	22	16	11.8	0.74	0.1	0.1	15.5	2.31	1.49	<0.67	164.8	0.49	1566	1566	0.27	821	821	0.04	2.58	2.58	2.54	R
C15	71	M	N	Y	5						N	N	N		N	N	N	165	66	24.2424	N	3	4110	1430	22	18	23.7	1.26	0.2	0.2	14.2	2.05	1.06	<0.67	69.8	0.08	3522	3522	0.11	>2000	2000	0.08	6.99	6.99	6.91	R
C16	69	M	N	N							Y	HT	N		N	N	S	169	59	20.6575	N	7	7970	1480	20	25	29.9	0.82	14.4	14.4	13.5	3.17	0.41	1.84	>250	0.05	101.9	101.9	<0.1	1041.5	1041.5	0.07	0.07	0.07	0	NR
C17	68	M	N	N							Y	HT,PTSD	N		N	N	N	169	70	24.5089	N	68	8340	2810	20	25	19.1	1.07	1.6	1.6	11.5	2.47	1.02	0.86	235.1	0.42	2286	2286	0.2	>2000	2000	0.06	>10	10	9.94	R
C18	72	M	N	Y	2						Y	DM,HT,IHD	N		N	N	N	160	74	28.9062	N	9	5390	1220	40	48	17.9	1.27	1.8	1.8	11.7	4.89	1.46	<0.67	174.4	0.22	1931	1931	0.18	880.4	880.4	0.09	>10	10	9.91	R
C19	68	M	N	Y	21						Y	IHD	N		N	N	S	160	70	27.3438	N	11	5590	1800	29	29	18.6	1.15	0.3	0.3	16.7	4.18	1.34	5.78	>250	0.12	1875	1875	0.13	>2000	2000	0.06	8.19	8.19	8.13	R
C20	72	M	N	Y	10						Y	DM,HT	N		N	N	N	156	80	32.8731	Y	12	10040	3150	67	63	27.7	1.02	3.2	3.2	15.8	3.67	1.93	5.2	>250	0.31	2998	2998	0.31	>2000	2000	0.07	6.45	6.45	6.38	R
C21	70	M	N	Y	12						Y	DM,HT,IHD	N		N	N	S	160	63	24.6094	N	3	4950	1590	28	21	18.9	1.05	1.1	1.1	17.1	2.29	0.5	1.49	>250	0.06	3154	3154	0.1	1917.8	1917.8	0.03	4.04	4.04	4.01	R
C22	67	M	N	Y	15						Y	HT	N		N	N	N	168	65	23.03	N	12	5960	1440	31	35	25.7	1.1	1.3	1.3	12.5	1.98	1.21	<0.67	89.7	0.21	1891	1891	0.17	662.2	662.2	0.05	1.41	1.41	1.36	R
C23	71	M	N	N							Y	DM,HT,COPD,IHD	N		N	Y	Y	168	59.4	21.0459	N	21	10200	2480	21	16	15.1	1.12	0.5	0.5	10.1	2.87	0.26	<0.67	>250	0.1	395.8	395.8	<0.10	988.7	988.7	0.07	0.05	0.05	0	NR
C24	69	M	N	N							Y	IHD	N		N	N	N	170	67	23.1834	N	9	5010	1770	38	44	18.1	0.9	0.9	0.9	12.2	3.02	2.08	<0.67	>250	0.2	341.1	341.1	0.27	562.3	562.3	0.04	>10	10	9.96	R
C25	66	F	N	N							N	N	N		N	N	N	150	57	25.3333	N	28	4230	1880	24	18	12.7	0.77	0.4	0.4	12.4	2.64	0.7	<0.67	>250	0.06	969.1	969.1	<0.1	1816.4	1816.4	0.04	2.92	2.92	2.88	R
C26	68	M	N	Y	17						N	N	N		N	N	N	169	65	22.7583	N	8	5420	1930	24	15	14.8	0.81	0.9	0.9	13.9	2.35	0.7	<0.67	>250	0.11	2010	2010	0.13	>2000	2000	0.09	>10	10	9.91	R
C27	71	M	N	N							N	N	N		N	N	N	173	51	17.0403	N	23	11990	1460	21	26	13.8	0.68	0.5	0.5	16.3	2.27	0.94	<0.67	116.5	0.28	457.2	457.2	0.14	656.9	656.9	0.05	2.91	2.91	2.86	R
C28	64	M	N	N							Y	DM,IHD	N		N	N	N	171	70	23.939	N	10	8240	2050	14	18	8.4	1.48	6.9	6.9	13.1	2.93	1.41	1.77	>250	0.18	3456	3456	0.15	183.3	183.3	0.02	0.12	0.12	0.1	NR
C29	88	M	N	N							Y	CRF	N		N	N	N	161	58	22.3757	Y	16	5520	1590	20	9	17.2	1.79	0.4	0.4	11.3	3.45	0.58	<0.67	172.5	0.31	927.7	927.7	0.16	965.7	965.7	0.03	0.03	0.03	0	NR
C31	71	M	N	N							N	N	N		N	N	N	166	62	22.4996	N	11	4690	1140	50	51	9.1	0.81	0.4	0.4	8.2	2.55	0.51	<0.67	82.6	0.09	2610	2610	0.14	980.3	980.3	0.07	0.08	0.08	0.01	NR
C32	71	M	N	N							Y	HT	N		N	N	S	172	76	25.6896	N	9	6540	1600	16	13	18.1	1.2	0.2	0.2	14.9	2.2	1.59	0.89	>250	0.1	1578	1578	0.17	111	111	0.03	0.53	0.53	0.5	R
C33	83	M	N	N							Y	CVA	N		N	N	S	164	65.7	24.4274	N	2	6230	1630	23	9	17	1.15	0.5	0.5	12.4	2.01	0.23	1.27	89.4	0.05	2299	2299	<0.10	>2000	2000	0.04	9.27	9.27	9.23	R
C34	71	M	N	Y	18						N	N	N		N	N	N	171	81	27.7008	N	14	5880	2790	22	9	14.9	1.04	0.6	0.6	11.5	2.18	0.62	<0.67	58.6	0.1	1474	1474	<0.1	>2000	2000	0.15	>10	10	9.85	R
C35	77	M	N	N							Y	HT	Y	STOMACH	N	N	N	164	64	23.7954	N	8	6810	2550	30	27	14.4	0.79	0.2	0.2	12.4	2.63	1.04	<0.67	224.2	0.23	1529	1529	<0.10	>2000	2000	0.06	0.17	0.17	0.11	NR
C36	73	M	N	Y	17						N	N	N		N	N	N	170	56	19.3772	N	19	5420	1880	29	15	20	1.1	6.6	6.6	11.3	2.64	1.08	1.81	>250	0.11	3144	3144	0.17	>2000	2000	0.17	5.45	5.45	5.28	R
C37	79	M	N	N							Y	DM	Y	LUNG	N	N	N	168	64	22.6757	N	5	6680	2030	25	18	19.2	1.1	1.3	1.3	9.78	1.81	0.22	1.56	244.8	0.1	1238	1238	<0.10	>2000	2000	0.31	7.54	7.54	7.23	R
C38	76	F	N	N							Y	HT	N		N	N	N	156	67	27.5312	N	12	7980	2680	34	33	15.1	1.17	0.5	0.5	11.5	2.34	0.77	<0.67	140.8	0.11	848.5	848.5	0.12	223.3	223.3	0.1	0.09	0.09	0	NR
C39	78	M	N	N							Y	DM	N		N	N	N	161	59	22.7615	N	4	3250	1000	30	28	14.1	1.07	0.3	0.3	12.6	1.1	0.73	<0.67	>250	0.13	1453	1453	0.12	1572	1572	0.06	>10	10	9.94	R
C40	76	F	N	Y	11						Y	HT	N		N	N	N	146	57	26.7405	N	18	3660	1230	26	18	16.2	0.62	0.6	0.6	13.6	1.52	1.04	3.69	>250	0.13	2304	2304	0.56	>2000	2000	0.04	0.05	0.05	0.01	NR
C41	71	M	N	N							N	N	N		N	N	S	166	59	21.4109	N	8	6530	2090	25	20	12.2	0.95	0.2	0.2	10.5	2.38	0.73	0.91	157.3	0.09	>4000	>4000	0.12	996.8	996.8	0.04	>10	10	9.96	R
C42	75	F	N	Y	22						Y	HT	N		N	N	S	150	54	24	N	3	5750	1970	28	18	16.6	0.82	2.3	2.3	9.86	1.89	0.8	<0.67	>250	0.09	3411	3411	0.21	1025.7	1025.7	0.05	0.12	0.12	0.07	NR
C43	74	M	N	N							N	N	N		N	N	S	168	63	22.3214	Y	2	5640	2300	25	22	16.3	1.14	0.9	0.9	14.7	1.39	0.81	<0.67	184.5	0.27	1979	1979	<0.10	1523.9	1523.9	0.05	0.17	0.17	0.12	NR
C44	76	M	N	N							N	N	N		N	N	N	178	91	28.7211	N	10	5210	2070	19	16	14.9	0.93	2.4	2.4	14.3	2.61	0.29	1.49	177.9	0.08	207.8	207.8	<0.10	>2000	2000	0.29	0.27	0.27	0	NR
C45	80	M	N	Y	10						Y	DM,HT,IHD	N		N	N	S	168	65	23.03	Y	13	8000	2830	24	26	17.2	1.19	0.2	0.2	14.1	3.59	0.7	<0.67	>250	0.07	2666	2666	0.7	>2000	2000	0.39	7.41	7.41	7.02	R
C46	46	M	N	N							N	N	N		N	N	S	170	63	21.7993	N	8	7270	2300	26	24	13.4	1.17	0.8	0.8	9.85	1.96	0.8	0.76	157.3	0.18	1952	1952	0.24	>2000	2000	0.03	>10	10	9.97	R
C47	40	M	N	N							N	N	N		N	Y	S	178	65	20.5151	N	1	6820	2350	18	15	9.9	0.93	0.6	0.6	9.69	1.1	0.84	<0.67	148.3	0.22	1427	1427	0.19	>2000	2000	0.04	0.47	0.47	0.43	R
C48	87	M	N	N							N	N	N		N	N	N	161	50	19.2894	N	8	5780	2330	32	21	10.2	0.93	2.1	2.1	10.4	3.87	1.2	3.5	198.4	0.13	553.5	553.5	0.14	1750.5	1750.5	0.1	>10	10	9.9	R
